# Supplementary material for: Identifying Predictive Gene Expression and Signature Related to Temozolomide Sensitivity of Glioblastomas
Source: Front Oncol. 2020 May 22;10:669. doi: 10.3389/fonc.2020.00669 (PMC7258082; doi:10.3389/fonc.2020.00669)
Supplement: Supplementary Table S1 — The detailed results of spearman analysis for 1373 TMZ response related genes. [file Table_1.xlsx]

## Sheet: sheet1
Gene	Coefficient	p value
ENSG00000141837.14	0.69	0
ENSG00000103647.8	0.66	0
ENSG00000159899.10	0.65	0
ENSG00000151176.3	0.64	0
ENSG00000169436.12	0.61	0
ENSG00000176907.3	0.6	0
ENSG00000170323.4	0.6	0
ENSG00000119636.11	0.59	0
ENSG00000128585.13	0.59	0
ENSG00000106624.4	0.58	0
ENSG00000047621.7	0.58	0
ENSG00000077063.6	0.57	0
ENSG00000272505.1	0.57	0
ENSG00000253641.1	0.57	0
ENSG00000249085.1	0.57	0
ENSG00000134917.9	0.56	0
ENSG00000121350.11	0.56	0
ENSG00000233325.3	0.56	0
ENSG00000138316.6	0.56	0
ENSG00000259721.1	0.56	0
ENSG00000184985.12	0.56	0
ENSG00000256377.1	0.56	0
ENSG00000100036.11	0.56	0
ENSG00000213244.3	0.55	0
ENSG00000146374.9	0.55	0
ENSG00000221866.5	0.55	0
ENSG00000236908.2	0.55	0
ENSG00000142227.6	0.54	0
ENSG00000144218.14	0.54	0
ENSG00000122679.4	0.54	0
ENSG00000235513.1	0.54	0
ENSG00000139278.5	0.54	0
ENSG00000260929.1	0.53	0
ENSG00000111224.9	0.53	0
ENSG00000119669.3	0.53	0
ENSG00000223345.3	0.53	0
ENSG00000146006.7	0.53	0
ENSG00000151239.9	0.52	0
ENSG00000105835.7	0.52	0
ENSG00000156642.12	0.52	0
ENSG00000172748.8	0.52	0
ENSG00000138835.18	0.52	0
ENSG00000157445.10	0.52	0
ENSG00000146678.5	0.52	0
ENSG00000171631.10	0.52	0
ENSG00000175806.10	0.51	0
ENSG00000131981.11	0.51	0
ENSG00000272760.1	0.51	0
ENSG00000202343.1	0.51	0
ENSG00000147655.6	0.51	0
ENSG00000164603.7	0.51	0
ENSG00000128805.10	0.51	0
ENSG00000005243.5	0.51	0
ENSG00000061918.8	0.51	0
ENSG00000197776.3	0.5	0
ENSG00000137449.11	0.5	0
ENSG00000110888.13	0.5	0
ENSG00000259728.1	0.5	0
ENSG00000230417.6	0.5	0
ENSG00000107130.6	0.5	0
ENSG00000197182.8	0.5	0
ENSG00000130702.9	0.5	0
ENSG00000198792.8	0.5	0
ENSG00000215374.5	0.5	0
ENSG00000135677.6	0.49	0
ENSG00000056558.6	0.49	0
ENSG00000234869.1	0.49	0
ENSG00000170502.8	0.49	0
ENSG00000073282.8	0.49	0
ENSG00000135919.8	0.49	0
ENSG00000149451.13	0.49	0
ENSG00000151491.8	0.49	0
ENSG00000105825.7	0.49	0
ENSG00000115919.10	0.49	0
ENSG00000175426.6	0.49	0
ENSG00000214106.3	0.49	0
ENSG00000270096.1	0.49	0
ENSG00000269997.1	0.49	0
ENSG00000273119.1	0.49	0
ENSG00000164845.12	0.49	0
ENSG00000059804.11	0.49	0
ENSG00000127083.7	0.49	0
ENSG00000016864.12	0.49	0
ENSG00000137819.9	0.48	0
ENSG00000164690.3	0.48	0
ENSG00000254731.1	0.48	0
ENSG00000042317.12	0.48	0
ENSG00000156345.13	0.48	0
ENSG00000139364.6	0.48	0
ENSG00000134531.5	0.48	0
ENSG00000113369.4	0.48	0
ENSG00000161381.9	0.48	0
ENSG00000171757.11	0.48	0
ENSG00000069020.14	0.48	0
ENSG00000110031.8	0.48	0
ENSG00000103227.14	0.48	0
ENSG00000184809.8	0.48	0
ENSG00000178082.5	0.48	0
ENSG00000059758.3	0.48	0
ENSG00000091164.8	0.48	0
ENSG00000076641.4	0.48	0
ENSG00000147526.15	0.48	0
ENSG00000106819.7	0.48	0
ENSG00000128482.11	0.48	0
ENSG00000197256.6	0.48	0
ENSG00000176771.11	0.48	0
ENSG00000127951.5	0.48	0
ENSG00000267051.1	0.48	0
ENSG00000129451.7	0.48	0
ENSG00000070961.10	0.48	0
ENSG00000091039.12	0.47	0.01
ENSG00000170545.12	0.47	0.01
ENSG00000273402.1	0.47	0.01
ENSG00000075790.6	0.47	0.01
ENSG00000225649.1	0.47	0.01
ENSG00000167034.9	0.47	0.01
ENSG00000144747.10	0.47	0.01
ENSG00000174403.11	0.47	0.01
ENSG00000138135.5	0.47	0.01
ENSG00000103569.5	0.47	0.01
ENSG00000100626.12	0.47	0
ENSG00000097007.13	0.47	0.01
ENSG00000155093.13	0.47	0
ENSG00000028137.12	0.47	0
ENSG00000111962.7	0.47	0.01
ENSG00000164929.12	0.47	0
ENSG00000142156.10	0.47	0.01
ENSG00000166086.8	0.47	0.01
ENSG00000173114.8	0.47	0
ENSG00000118503.10	0.47	0.01
ENSG00000149289.6	0.47	0
ENSG00000261644.1	0.47	0
ENSG00000181467.2	0.47	0
ENSG00000156011.12	0.47	0
ENSG00000258245.1	0.47	0
ENSG00000164188.4	0.46	0.01
ENSG00000205809.5	0.46	0.01
ENSG00000197077.8	0.46	0.01
ENSG00000136859.5	0.46	0.01
ENSG00000186019.10	0.46	0.01
ENSG00000083857.9	0.46	0.01
ENSG00000166173.9	0.46	0.01
ENSG00000154144.8	0.46	0.01
ENSG00000169908.6	0.46	0.01
ENSG00000153179.7	0.46	0.01
ENSG00000164949.3	0.46	0.01
ENSG00000109680.6	0.46	0.01
ENSG00000211714.3	0.46	0.01
ENSG00000099999.10	0.46	0.01
ENSG00000180332.5	0.46	0.01
ENSG00000153707.11	0.46	0.01
ENSG00000225851.1	0.46	0.01
ENSG00000188343.8	0.46	0.01
ENSG00000186432.4	0.46	0.01
ENSG00000151778.6	0.46	0.01
ENSG00000149633.7	0.45	0.01
ENSG00000136813.10	0.45	0.01
ENSG00000233393.1	0.45	0.01
ENSG00000183542.4	0.45	0.01
ENSG00000162493.12	0.45	0.01
ENSG00000196932.7	0.45	0.01
ENSG00000155090.10	0.45	0.01
ENSG00000100239.11	0.45	0.01
ENSG00000163297.12	0.45	0.01
ENSG00000197024.4	0.45	0.01
ENSG00000113361.8	0.45	0.01
ENSG00000134668.8	0.45	0.01
ENSG00000183778.13	0.45	0.01
ENSG00000164597.9	0.45	0.01
ENSG00000009335.13	0.45	0.01
ENSG00000122591.7	0.45	0.01
ENSG00000229771.1	0.45	0.01
ENSG00000147571.3	0.45	0.01
ENSG00000136878.8	0.45	0.01
ENSG00000165383.6	0.45	0.01
ENSG00000114251.9	0.45	0.01
ENSG00000130997.12	0.45	0.01
ENSG00000185467.7	0.44	0.01
ENSG00000203722.3	0.44	0.01
ENSG00000126821.7	0.44	0.01
ENSG00000152894.10	0.44	0.01
ENSG00000213923.6	0.44	0.01
ENSG00000164733.16	0.44	0.01
ENSG00000271525.1	0.44	0.01
ENSG00000139410.10	0.44	0.01
ENSG00000171522.5	0.44	0.01
ENSG00000243955.1	0.44	0.01
ENSG00000008282.3	0.44	0.01
ENSG00000135404.7	0.44	0.01
ENSG00000105146.8	0.44	0.01
ENSG00000085117.7	0.44	0.01
ENSG00000171476.17	0.44	0.01
ENSG00000175105.5	0.44	0.01
ENSG00000128595.12	0.44	0.01
ENSG00000134909.14	0.44	0.01
ENSG00000196653.7	0.44	0.01
ENSG00000245526.4	0.44	0.01
ENSG00000175356.8	0.44	0.01
ENSG00000232612.1	0.44	0.01
ENSG00000232415.1	0.44	0.01
ENSG00000080802.14	0.44	0.01
ENSG00000152527.9	0.44	0.01
ENSG00000162804.9	0.44	0.01
ENSG00000062038.9	0.44	0.01
ENSG00000198576.2	0.44	0.01
ENSG00000236120.2	0.44	0.01
ENSG00000112378.11	0.44	0.01
ENSG00000099957.12	0.44	0.01
ENSG00000159733.9	0.44	0.01
ENSG00000130023.11	0.44	0.01
ENSG00000188596.5	0.44	0.01
ENSG00000164111.10	0.44	0.01
ENSG00000267414.1	0.44	0.01
ENSG00000153956.11	0.44	0.01
ENSG00000135241.12	0.44	0.01
ENSG00000121577.9	0.44	0.01
ENSG00000251442.1	0.44	0.01
ENSG00000189136.4	0.44	0.01
ENSG00000124882.3	0.44	0.01
ENSG00000142173.10	0.43	0.01
ENSG00000123500.5	0.43	0.01
ENSG00000185437.9	0.43	0.01
ENSG00000049245.8	0.43	0.01
ENSG00000047648.17	0.43	0.01
ENSG00000154065.12	0.43	0.01
ENSG00000227354.2	0.43	0.01
ENSG00000106479.6	0.43	0.01
ENSG00000167178.11	0.43	0.01
ENSG00000121904.13	0.43	0.01
ENSG00000165973.13	0.43	0.01
ENSG00000251893.2	0.43	0.01
ENSG00000162490.6	0.43	0.01
ENSG00000018189.8	0.43	0.01
ENSG00000086991.8	0.43	0.01
ENSG00000237517.4	0.43	0.01
ENSG00000246695.3	0.43	0.01
ENSG00000100003.13	0.43	0.01
ENSG00000151502.6	0.43	0.01
ENSG00000157827.15	0.43	0.01
ENSG00000120805.9	0.43	0.01
ENSG00000244218.2	0.43	0.01
ENSG00000096968.8	0.43	0.01
ENSG00000168297.11	0.43	0.01
ENSG00000010295.15	0.43	0.01
ENSG00000249992.1	0.43	0.01
ENSG00000111711.5	0.43	0.01
ENSG00000213139.3	0.43	0.01
ENSG00000256185.1	0.43	0.01
ENSG00000147408.10	0.43	0.01
ENSG00000111885.5	0.43	0.01
ENSG00000166923.6	0.43	0.01
ENSG00000131018.18	0.42	0.01
ENSG00000112981.3	0.42	0.01
ENSG00000157214.9	0.42	0.01
ENSG00000145423.4	0.42	0.01
ENSG00000152433.10	0.42	0.01
ENSG00000197208.5	0.42	0.01
ENSG00000091844.3	0.42	0.01
ENSG00000226332.2	0.42	0.01
ENSG00000171243.7	0.42	0.01
ENSG00000203818.6	0.42	0.01
ENSG00000011638.6	0.42	0.01
ENSG00000126804.9	0.42	0.01
ENSG00000130779.15	0.42	0.01
ENSG00000127920.5	0.42	0.01
ENSG00000019505.3	0.42	0.01
ENSG00000121769.3	0.42	0.01
ENSG00000240929.2	0.42	0.01
ENSG00000145555.10	0.42	0.01
ENSG00000183760.6	0.42	0.01
ENSG00000178104.15	0.42	0.01
ENSG00000102189.12	0.42	0.01
ENSG00000087448.5	0.42	0.01
ENSG00000106299.7	0.42	0.01
ENSG00000156968.8	0.42	0.01
ENSG00000266050.2	0.42	0.01
ENSG00000174236.2	0.42	0.01
ENSG00000166592.7	0.42	0.01
ENSG00000139218.13	0.42	0.01
ENSG00000259976.1	0.42	0.01
ENSG00000111727.7	0.42	0.01
ENSG00000260230.2	0.42	0.01
ENSG00000103489.7	0.42	0.01
ENSG00000112210.7	0.42	0.01
ENSG00000263745.1	0.42	0.01
ENSG00000064195.7	0.42	0.01
ENSG00000224184.1	0.42	0.01
ENSG00000159167.7	0.42	0.01
ENSG00000270123.2	0.41	0.02
ENSG00000162631.14	0.41	0.02
ENSG00000125965.4	0.41	0.02
ENSG00000064199.2	0.41	0.02
ENSG00000163618.13	0.41	0.02
ENSG00000105829.7	0.41	0.02
ENSG00000232679.1	0.41	0.02
ENSG00000102466.11	0.41	0.02
ENSG00000119771.10	0.41	0.02
ENSG00000163394.5	0.41	0.02
ENSG00000019549.4	0.41	0.02
ENSG00000110841.9	0.41	0.02
ENSG00000167106.7	0.41	0.02
ENSG00000228358.1	0.41	0.02
ENSG00000248121.4	0.41	0.02
ENSG00000132141.9	0.41	0.02
ENSG00000134769.17	0.41	0.02
ENSG00000159322.13	0.41	0.02
ENSG00000168702.12	0.41	0.02
ENSG00000128512.15	0.41	0.02
ENSG00000157764.8	0.41	0.02
ENSG00000229657.2	0.41	0.02
ENSG00000250697.1	0.41	0.02
ENSG00000174600.9	0.41	0.02
ENSG00000234997.1	0.41	0.02
ENSG00000235688.1	0.41	0.02
ENSG00000075151.15	0.41	0.02
ENSG00000123094.11	0.41	0.02
ENSG00000242616.3	0.41	0.02
ENSG00000101353.10	0.41	0.02
ENSG00000186615.6	0.41	0.02
ENSG00000138686.5	0.41	0.02
ENSG00000099260.6	0.41	0.02
ENSG00000116132.7	0.41	0.02
ENSG00000273297.1	0.41	0.02
ENSG00000106701.7	0.41	0.02
ENSG00000257027.1	0.41	0.02
ENSG00000135218.13	0.41	0.01
ENSG00000270728.1	0.41	0.01
ENSG00000163093.7	0.41	0.02
ENSG00000184497.8	0.41	0.01
ENSG00000168309.12	0.41	0.01
ENSG00000241764.3	0.4	0.02
ENSG00000149328.10	0.4	0.02
ENSG00000187866.6	0.4	0.02
ENSG00000067221.9	0.4	0.02
ENSG00000122970.11	0.4	0.02
ENSG00000253276.1	0.4	0.02
ENSG00000170647.2	0.4	0.02
ENSG00000177599.8	0.4	0.02
ENSG00000205810.4	0.4	0.02
ENSG00000198963.6	0.4	0.02
ENSG00000069493.10	0.4	0.02
ENSG00000143786.3	0.4	0.02
ENSG00000248719.1	0.4	0.02
ENSG00000159713.6	0.4	0.02
ENSG00000100106.15	0.4	0.02
ENSG00000106665.11	0.4	0.02
ENSG00000230084.1	0.4	0.02
ENSG00000159840.11	0.4	0.02
ENSG00000162643.8	0.4	0.02
ENSG00000168306.8	0.4	0.02
ENSG00000036530.4	0.4	0.02
ENSG00000197044.6	0.4	0.02
ENSG00000157782.5	0.4	0.02
ENSG00000118473.17	0.4	0.02
ENSG00000172331.7	0.4	0.02
ENSG00000234177.1	0.4	0.02
ENSG00000152217.12	0.4	0.02
ENSG00000125398.5	0.4	0.02
ENSG00000171246.5	0.4	0.02
ENSG00000136830.7	0.4	0.02
ENSG00000139168.3	0.4	0.02
ENSG00000083828.11	0.4	0.02
ENSG00000167306.14	0.4	0.02
ENSG00000268713.1	0.4	0.02
ENSG00000099910.12	0.4	0.02
ENSG00000142698.10	0.4	0.02
ENSG00000139163.11	0.4	0.02
ENSG00000041982.10	0.4	0.02
ENSG00000151726.9	0.4	0.02
ENSG00000215861.4	0.4	0.02
ENSG00000198898.8	0.4	0.02
ENSG00000189223.9	0.4	0.02
ENSG00000164106.3	0.4	0.02
ENSG00000075275.12	0.4	0.02
ENSG00000177757.1	0.4	0.02
ENSG00000112096.12	0.4	0.02
ENSG00000135862.5	0.4	0.02
ENSG00000205300.3	0.4	0.02
ENSG00000128607.9	0.4	0.02
ENSG00000196628.9	0.4	0.02
ENSG00000136052.5	0.4	0.02
ENSG00000154589.2	0.39	0.03
ENSG00000100554.7	0.39	0.03
ENSG00000176490.4	0.39	0.02
ENSG00000188312.9	0.39	0.02
ENSG00000152944.4	0.39	0.02
ENSG00000000971.11	0.39	0.02
ENSG00000157578.9	0.39	0.02
ENSG00000272279.1	0.39	0.02
ENSG00000227744.4	0.39	0.02
ENSG00000109956.8	0.39	0.02
ENSG00000135090.9	0.39	0.02
ENSG00000233559.1	0.39	0.02
ENSG00000127947.11	0.39	0.02
ENSG00000165092.8	0.39	0.02
ENSG00000148798.5	0.39	0.02
ENSG00000162981.12	0.39	0.02
ENSG00000132465.6	0.39	0.02
ENSG00000259744.1	0.39	0.02
ENSG00000204183.1	0.39	0.02
ENSG00000255248.2	0.39	0.02
ENSG00000163219.7	0.39	0.02
ENSG00000154059.5	0.39	0.02
ENSG00000166839.12	0.39	0.02
ENSG00000237413.1	0.39	0.02
ENSG00000138735.11	0.39	0.02
ENSG00000152760.5	0.39	0.02
ENSG00000163735.6	0.39	0.02
ENSG00000054179.7	0.39	0.02
ENSG00000139323.9	0.39	0.02
ENSG00000011347.5	0.39	0.02
ENSG00000126458.3	0.39	0.02
ENSG00000131773.9	0.39	0.02
ENSG00000083223.13	0.39	0.02
ENSG00000064726.5	0.39	0.02
ENSG00000119523.8	0.39	0.02
ENSG00000149418.6	0.39	0.02
ENSG00000177409.7	0.39	0.02
ENSG00000102468.6	0.39	0.02
ENSG00000188581.8	0.39	0.02
ENSG00000259969.1	0.39	0.02
ENSG00000126368.5	0.39	0.02
ENSG00000153714.5	0.39	0.02
ENSG00000239922.1	0.39	0.02
ENSG00000153012.7	0.39	0.02
ENSG00000160145.11	0.39	0.02
ENSG00000196776.10	0.39	0.02
ENSG00000204442.2	0.39	0.02
ENSG00000207113.1	0.39	0.02
ENSG00000271225.1	0.39	0.02
ENSG00000168405.10	0.39	0.02
ENSG00000142494.9	0.39	0.02
ENSG00000112837.12	0.39	0.02
ENSG00000178026.8	0.39	0.02
ENSG00000123384.9	0.39	0.02
ENSG00000007384.11	0.39	0.02
ENSG00000135070.9	0.39	0.02
ENSG00000237773.1	0.38	0.03
ENSG00000006468.9	0.38	0.03
ENSG00000157150.4	0.38	0.03
ENSG00000271553.1	0.38	0.03
ENSG00000197054.7	0.38	0.03
ENSG00000109323.4	0.38	0.03
ENSG00000178031.11	0.38	0.03
ENSG00000128536.11	0.38	0.03
ENSG00000265943.1	0.38	0.03
ENSG00000111728.6	0.38	0.03
ENSG00000158234.8	0.38	0.03
ENSG00000100360.10	0.38	0.03
ENSG00000184389.8	0.38	0.03
ENSG00000038427.11	0.38	0.03
ENSG00000126870.11	0.38	0.03
ENSG00000256087.2	0.38	0.03
ENSG00000171860.4	0.38	0.03
ENSG00000182218.5	0.38	0.03
ENSG00000139220.12	0.38	0.03
ENSG00000151617.11	0.38	0.03
ENSG00000211455.3	0.38	0.03
ENSG00000228536.1	0.38	0.03
ENSG00000235865.2	0.38	0.03
ENSG00000180881.15	0.38	0.03
ENSG00000182362.9	0.38	0.03
ENSG00000011105.7	0.38	0.03
ENSG00000130540.9	0.38	0.03
ENSG00000026103.15	0.38	0.03
ENSG00000164116.12	0.38	0.03
ENSG00000165633.8	0.38	0.03
ENSG00000243742.1	0.38	0.03
ENSG00000256667.2	0.38	0.03
ENSG00000119242.4	0.38	0.03
ENSG00000183597.11	0.38	0.03
ENSG00000254109.1	0.38	0.03
ENSG00000181649.5	0.38	0.03
ENSG00000266047.1	0.38	0.03
ENSG00000138688.11	0.38	0.03
ENSG00000066629.12	0.38	0.03
ENSG00000106070.13	0.38	0.03
ENSG00000164283.8	0.38	0.03
ENSG00000272343.1	0.38	0.03
ENSG00000118496.4	0.38	0.03
ENSG00000101384.7	0.38	0.03
ENSG00000220008.2	0.38	0.03
ENSG00000239268.2	0.38	0.03
ENSG00000144959.5	0.38	0.03
ENSG00000135124.10	0.38	0.03
ENSG00000260549.1	0.38	0.03
ENSG00000233452.2	0.38	0.03
ENSG00000224689.3	0.38	0.03
ENSG00000099822.2	0.38	0.03
ENSG00000240435.2	0.38	0.03
ENSG00000250132.2	0.38	0.03
ENSG00000119508.13	0.38	0.03
ENSG00000177453.3	0.38	0.02
ENSG00000139971.11	0.38	0.02
ENSG00000145349.12	0.38	0.03
ENSG00000205707.6	0.38	0.03
ENSG00000083937.4	0.37	0.03
ENSG00000105499.9	0.37	0.03
ENSG00000171310.6	0.37	0.03
ENSG00000197647.7	0.37	0.03
ENSG00000014123.9	0.37	0.03
ENSG00000175745.7	0.37	0.03
ENSG00000083799.13	0.37	0.03
ENSG00000254539.1	0.37	0.03
ENSG00000106683.10	0.37	0.03
ENSG00000205364.3	0.37	0.03
ENSG00000070808.11	0.37	0.03
ENSG00000118855.14	0.37	0.03
ENSG00000214243.3	0.37	0.03
ENSG00000006459.6	0.37	0.03
ENSG00000130518.12	0.37	0.03
ENSG00000168646.8	0.37	0.03
ENSG00000139289.9	0.37	0.03
ENSG00000167100.10	0.37	0.03
ENSG00000086015.16	0.37	0.03
ENSG00000170325.10	0.37	0.03
ENSG00000262576.1	0.37	0.03
ENSG00000176054.6	0.37	0.03
ENSG00000109339.14	0.37	0.03
ENSG00000197321.10	0.37	0.03
ENSG00000215039.2	0.37	0.03
ENSG00000140839.7	0.37	0.03
ENSG00000150764.9	0.37	0.03
ENSG00000232545.1	0.37	0.03
ENSG00000164743.4	0.37	0.03
ENSG00000148411.3	0.37	0.03
ENSG00000110347.7	0.37	0.03
ENSG00000222112.1	0.37	0.03
ENSG00000273033.1	0.37	0.03
ENSG00000172301.6	0.37	0.03
ENSG00000136044.7	0.37	0.03
ENSG00000251281.1	0.37	0.03
ENSG00000126214.16	0.37	0.03
ENSG00000078043.11	0.37	0.03
ENSG00000048405.5	0.37	0.03
ENSG00000109787.8	0.37	0.03
ENSG00000162975.3	0.37	0.03
ENSG00000163754.13	0.37	0.03
ENSG00000089234.11	0.37	0.03
ENSG00000227218.3	0.37	0.03
ENSG00000163590.9	0.37	0.03
ENSG00000115310.13	0.37	0.03
ENSG00000164251.4	0.37	0.03
ENSG00000131966.9	0.37	0.03
ENSG00000249489.1	0.37	0.03
ENSG00000188647.8	0.37	0.03
ENSG00000106258.9	0.37	0.03
ENSG00000104866.6	0.37	0.03
ENSG00000169302.10	0.37	0.03
ENSG00000215375.2	0.37	0.03
ENSG00000164308.12	0.36	0.04
ENSG00000204524.5	0.36	0.04
ENSG00000001626.10	0.36	0.04
ENSG00000182240.11	0.36	0.04
ENSG00000185519.8	0.36	0.04
ENSG00000159086.10	0.36	0.04
ENSG00000166292.7	0.36	0.04
ENSG00000255455.2	0.36	0.04
ENSG00000186354.6	0.36	0.04
ENSG00000174428.12	0.36	0.04
ENSG00000146802.8	0.36	0.04
ENSG00000133103.12	0.36	0.04
ENSG00000257913.1	0.36	0.04
ENSG00000066933.11	0.36	0.04
ENSG00000134352.15	0.36	0.04
ENSG00000100485.7	0.36	0.04
ENSG00000110002.11	0.36	0.04
ENSG00000197872.7	0.36	0.04
ENSG00000141429.9	0.36	0.04
ENSG00000171621.9	0.36	0.04
ENSG00000233846.2	0.36	0.04
ENSG00000253540.1	0.36	0.04
ENSG00000226592.1	0.36	0.04
ENSG00000184432.5	0.36	0.04
ENSG00000100628.7	0.36	0.04
ENSG00000122008.11	0.36	0.04
ENSG00000244167.1	0.36	0.04
ENSG00000165434.6	0.36	0.04
ENSG00000197563.5	0.36	0.04
ENSG00000205060.6	0.36	0.04
ENSG00000058866.10	0.36	0.04
ENSG00000019991.11	0.36	0.04
ENSG00000233895.1	0.36	0.04
ENSG00000166233.8	0.36	0.04
ENSG00000104856.9	0.36	0.04
ENSG00000261685.2	0.36	0.04
ENSG00000127152.13	0.36	0.04
ENSG00000156234.7	0.36	0.04
ENSG00000261490.1	0.36	0.04
ENSG00000161638.6	0.36	0.04
ENSG00000081087.10	0.36	0.04
ENSG00000115556.9	0.36	0.04
ENSG00000232454.2	0.36	0.04
ENSG00000196263.3	0.36	0.04
ENSG00000261438.1	0.36	0.04
ENSG00000213809.4	0.36	0.04
ENSG00000173210.15	0.36	0.04
ENSG00000225530.1	0.36	0.04
ENSG00000151136.10	0.36	0.04
ENSG00000033867.12	0.36	0.03
ENSG00000133703.7	0.36	0.04
ENSG00000215712.6	0.36	0.04
ENSG00000137033.7	0.36	0.03
ENSG00000122861.11	0.36	0.04
ENSG00000172572.6	0.36	0.03
ENSG00000237013.1	0.36	0.03
ENSG00000139505.10	0.36	0.03
ENSG00000166482.7	0.36	0.03
ENSG00000170632.9	0.36	0.04
ENSG00000188487.7	0.36	0.03
ENSG00000205593.7	0.36	0.03
ENSG00000108691.5	0.36	0.03
ENSG00000074410.9	0.36	0.03
ENSG00000165861.9	0.36	0.03
ENSG00000166046.6	0.36	0.03
ENSG00000236841.3	0.36	0.03
ENSG00000186815.8	0.36	0.03
ENSG00000137821.7	0.36	0.03
ENSG00000144843.7	0.36	0.03
ENSG00000162482.4	0.35	0.04
ENSG00000105664.6	0.35	0.04
ENSG00000273081.1	0.35	0.04
ENSG00000171533.7	0.35	0.04
ENSG00000155970.7	0.35	0.04
ENSG00000130340.10	0.35	0.04
ENSG00000197935.6	0.35	0.04
ENSG00000122176.10	0.35	0.04
ENSG00000130222.6	0.35	0.04
ENSG00000023734.6	0.35	0.04
ENSG00000167110.12	0.35	0.04
ENSG00000152578.8	0.35	0.04
ENSG00000163040.10	0.35	0.04
ENSG00000272349.1	0.35	0.04
ENSG00000169085.7	0.35	0.04
ENSG00000132122.7	0.35	0.04
ENSG00000053747.11	0.35	0.04
ENSG00000271811.1	0.35	0.04
ENSG00000112139.10	0.35	0.04
ENSG00000182636.4	0.35	0.04
ENSG00000109743.6	0.35	0.04
ENSG00000110218.4	0.35	0.04
ENSG00000152784.11	0.35	0.04
ENSG00000178235.6	0.35	0.04
ENSG00000158467.12	0.35	0.04
ENSG00000205362.6	0.35	0.04
ENSG00000229180.4	0.35	0.04
ENSG00000166426.7	0.35	0.04
ENSG00000166479.5	0.35	0.04
ENSG00000156017.8	0.35	0.04
ENSG00000141642.4	0.35	0.04
ENSG00000229512.1	0.35	0.04
ENSG00000109790.12	0.35	0.04
ENSG00000115355.11	0.35	0.04
ENSG00000150048.6	0.35	0.04
ENSG00000176209.7	0.35	0.04
ENSG00000155530.2	0.35	0.04
ENSG00000135250.12	0.35	0.04
ENSG00000151498.7	0.35	0.04
ENSG00000165029.11	0.35	0.04
ENSG00000145780.6	0.35	0.04
ENSG00000074181.4	0.35	0.04
ENSG00000163032.7	0.35	0.04
ENSG00000127946.12	0.35	0.04
ENSG00000122729.14	0.35	0.04
ENSG00000254245.1	0.35	0.04
ENSG00000198732.6	0.35	0.04
ENSG00000213079.5	0.35	0.04
ENSG00000224825.2	0.35	0.04
ENSG00000227471.4	0.35	0.04
ENSG00000152952.7	0.35	0.04
ENSG00000107175.6	0.35	0.04
ENSG00000115008.5	0.35	0.04
ENSG00000158747.9	0.35	0.04
ENSG00000072952.14	0.35	0.04
ENSG00000112936.14	0.35	0.04
ENSG00000013293.5	0.35	0.04
ENSG00000138641.11	0.35	0.04
ENSG00000177294.6	0.35	0.04
ENSG00000253389.2	0.35	0.04
ENSG00000204334.7	0.35	0.04
ENSG00000103710.6	0.35	0.04
ENSG00000091879.9	0.35	0.04
ENSG00000273076.1	0.35	0.04
ENSG00000215237.5	0.35	0.04
ENSG00000203727.3	0.35	0.04
ENSG00000166170.9	0.35	0.04
ENSG00000174989.8	0.35	0.04
ENSG00000140285.5	0.35	0.04
ENSG00000114554.7	0.35	0.04
ENSG00000223829.1	0.35	0.04
ENSG00000131771.9	0.35	0.04
ENSG00000258077.2	0.35	0.04
ENSG00000230373.4	0.35	0.04
ENSG00000272955.1	0.35	0.04
ENSG00000154928.12	0.35	0.04
ENSG00000018408.10	0.35	0.04
ENSG00000162458.8	0.35	0.04
ENSG00000213694.3	0.35	0.04
ENSG00000101298.9	0.35	0.04
ENSG00000176641.6	0.35	0.04
ENSG00000171303.5	0.35	0.04
ENSG00000146950.8	0.35	0.04
ENSG00000135047.10	0.35	0.04
ENSG00000109586.7	0.35	0.04
ENSG00000164305.13	0.35	0.04
ENSG00000257267.1	0.35	0.04
ENSG00000177707.6	0.35	0.04
ENSG00000170145.4	0.35	0.04
ENSG00000162545.5	0.35	0.04
ENSG00000106089.7	0.35	0.04
ENSG00000226648.1	0.35	0.04
ENSG00000183833.12	0.35	0.04
ENSG00000259972.1	0.35	0.04
ENSG00000272379.1	0.35	0.04
ENSG00000186907.3	-0.35	0.04
ENSG00000164535.10	-0.35	0.04
ENSG00000065600.8	-0.35	0.04
ENSG00000167085.7	-0.35	0.04
ENSG00000163344.5	-0.35	0.04
ENSG00000131504.11	-0.35	0.04
ENSG00000125901.5	-0.35	0.04
ENSG00000126453.5	-0.35	0.04
ENSG00000186897.3	-0.35	0.04
ENSG00000140988.11	-0.35	0.04
ENSG00000182481.4	-0.35	0.04
ENSG00000163159.7	-0.35	0.04
ENSG00000167969.8	-0.35	0.04
ENSG00000205771.2	-0.35	0.04
ENSG00000168159.9	-0.35	0.04
ENSG00000175711.4	-0.35	0.04
ENSG00000169045.13	-0.35	0.04
ENSG00000203497.2	-0.35	0.04
ENSG00000205937.7	-0.35	0.04
ENSG00000235374.1	-0.35	0.04
ENSG00000087191.8	-0.35	0.04
ENSG00000162437.10	-0.35	0.04
ENSG00000171858.13	-0.35	0.04
ENSG00000180066.5	-0.35	0.04
ENSG00000173894.6	-0.35	0.04
ENSG00000065911.7	-0.35	0.04
ENSG00000116560.6	-0.35	0.04
ENSG00000267309.1	-0.35	0.04
ENSG00000112667.8	-0.35	0.04
ENSG00000070761.3	-0.35	0.04
ENSG00000099984.6	-0.35	0.04
ENSG00000259514.1	-0.35	0.04
ENSG00000108107.8	-0.35	0.04
ENSG00000260442.1	-0.35	0.04
ENSG00000094880.6	-0.35	0.04
ENSG00000135847.5	-0.35	0.04
ENSG00000105202.3	-0.35	0.04
ENSG00000107937.14	-0.35	0.04
ENSG00000118363.7	-0.35	0.04
ENSG00000129657.10	-0.35	0.04
ENSG00000130731.11	-0.35	0.04
ENSG00000161981.6	-0.35	0.04
ENSG00000198189.6	-0.35	0.04
ENSG00000134419.11	-0.35	0.04
ENSG00000124541.6	-0.35	0.04
ENSG00000242114.1	-0.35	0.04
ENSG00000137404.10	-0.35	0.04
ENSG00000171456.12	-0.35	0.04
ENSG00000173083.10	-0.35	0.04
ENSG00000116133.7	-0.35	0.04
ENSG00000121281.8	-0.35	0.04
ENSG00000268816.1	-0.35	0.04
ENSG00000131469.8	-0.35	0.04
ENSG00000138385.11	-0.35	0.04
ENSG00000160957.8	-0.35	0.04
ENSG00000133315.6	-0.35	0.04
ENSG00000099849.10	-0.35	0.04
ENSG00000115875.14	-0.35	0.04
ENSG00000137411.12	-0.35	0.04
ENSG00000170291.10	-0.35	0.04
ENSG00000174586.6	-0.35	0.04
ENSG00000114854.3	-0.35	0.04
ENSG00000131477.6	-0.35	0.04
ENSG00000225828.1	-0.36	0.03
ENSG00000135930.9	-0.36	0.03
ENSG00000143793.8	-0.36	0.03
ENSG00000204713.6	-0.36	0.03
ENSG00000161179.9	-0.36	0.03
ENSG00000115282.15	-0.36	0.03
ENSG00000164587.7	-0.36	0.04
ENSG00000077348.4	-0.36	0.04
ENSG00000179051.9	-0.36	0.04
ENSG00000137161.12	-0.36	0.04
ENSG00000171307.14	-0.36	0.04
ENSG00000155034.14	-0.36	0.04
ENSG00000196693.10	-0.36	0.03
ENSG00000187514.10	-0.36	0.04
ENSG00000143183.12	-0.36	0.04
ENSG00000254901.3	-0.36	0.04
ENSG00000152147.6	-0.36	0.04
ENSG00000165795.16	-0.36	0.04
ENSG00000168243.6	-0.36	0.04
ENSG00000149823.3	-0.36	0.04
ENSG00000105699.12	-0.36	0.04
ENSG00000237441.5	-0.36	0.04
ENSG00000272501.1	-0.36	0.04
ENSG00000255372.1	-0.36	0.04
ENSG00000135912.6	-0.36	0.04
ENSG00000115053.11	-0.36	0.04
ENSG00000138668.14	-0.36	0.04
ENSG00000137073.16	-0.36	0.04
ENSG00000005194.10	-0.36	0.04
ENSG00000151923.13	-0.36	0.04
ENSG00000100836.6	-0.36	0.04
ENSG00000145833.11	-0.36	0.04
ENSG00000128652.7	-0.36	0.04
ENSG00000164880.11	-0.36	0.04
ENSG00000224474.2	-0.36	0.04
ENSG00000208024.1	-0.36	0.04
ENSG00000168005.4	-0.36	0.04
ENSG00000070814.13	-0.36	0.04
ENSG00000108312.10	-0.36	0.04
ENSG00000207445.1	-0.36	0.04
ENSG00000254772.5	-0.36	0.04
ENSG00000189091.8	-0.36	0.04
ENSG00000214706.6	-0.36	0.04
ENSG00000178896.6	-0.36	0.04
ENSG00000137288.5	-0.36	0.04
ENSG00000100105.13	-0.36	0.04
ENSG00000162961.9	-0.36	0.04
ENSG00000112655.11	-0.36	0.04
ENSG00000170498.7	-0.36	0.04
ENSG00000229117.4	-0.36	0.04
ENSG00000064995.12	-0.36	0.04
ENSG00000159348.8	-0.36	0.04
ENSG00000198373.8	-0.36	0.04
ENSG00000174231.12	-0.36	0.04
ENSG00000076924.7	-0.36	0.04
ENSG00000226950.2	-0.36	0.04
ENSG00000182325.6	-0.36	0.04
ENSG00000105613.5	-0.36	0.04
ENSG00000081692.8	-0.36	0.04
ENSG00000239306.4	-0.36	0.04
ENSG00000169371.9	-0.36	0.04
ENSG00000121900.14	-0.36	0.04
ENSG00000164011.13	-0.36	0.04
ENSG00000095485.12	-0.36	0.04
ENSG00000170144.14	-0.36	0.04
ENSG00000260260.1	-0.36	0.04
ENSG00000110011.9	-0.36	0.04
ENSG00000176749.4	-0.36	0.04
ENSG00000165185.10	-0.36	0.04
ENSG00000165629.15	-0.36	0.04
ENSG00000173465.3	-0.36	0.04
ENSG00000078177.9	-0.36	0.04
ENSG00000175106.12	-0.36	0.04
ENSG00000151893.10	-0.36	0.04
ENSG00000272172.1	-0.36	0.04
ENSG00000008382.11	-0.37	0.03
ENSG00000234912.5	-0.37	0.03
ENSG00000112576.8	-0.37	0.03
ENSG00000185049.8	-0.37	0.03
ENSG00000150753.7	-0.37	0.03
ENSG00000169241.13	-0.37	0.03
ENSG00000163161.8	-0.37	0.03
ENSG00000187522.9	-0.37	0.03
ENSG00000168763.11	-0.37	0.03
ENSG00000005100.8	-0.37	0.03
ENSG00000164284.10	-0.37	0.03
ENSG00000162910.14	-0.37	0.03
ENSG00000259845.1	-0.37	0.03
ENSG00000270533.1	-0.37	0.03
ENSG00000170584.6	-0.37	0.03
ENSG00000237181.1	-0.37	0.03
ENSG00000232807.2	-0.37	0.03
ENSG00000137154.8	-0.37	0.03
ENSG00000113761.7	-0.37	0.03
ENSG00000179172.7	-0.37	0.03
ENSG00000096080.7	-0.37	0.03
ENSG00000256128.1	-0.37	0.03
ENSG00000224536.1	-0.37	0.03
ENSG00000139146.9	-0.37	0.03
ENSG00000137955.11	-0.37	0.03
ENSG00000162813.13	-0.37	0.03
ENSG00000148730.6	-0.37	0.03
ENSG00000113569.11	-0.37	0.03
ENSG00000213433.5	-0.37	0.03
ENSG00000177868.7	-0.37	0.03
ENSG00000079616.8	-0.37	0.03
ENSG00000032389.8	-0.37	0.03
ENSG00000116574.4	-0.37	0.03
ENSG00000183010.12	-0.37	0.03
ENSG00000155506.12	-0.37	0.03
ENSG00000202538.1	-0.37	0.03
ENSG00000172893.11	-0.37	0.03
ENSG00000231789.2	-0.37	0.03
ENSG00000207110.1	-0.37	0.03
ENSG00000181924.6	-0.37	0.03
ENSG00000147677.6	-0.37	0.03
ENSG00000124006.10	-0.37	0.03
ENSG00000143379.8	-0.37	0.03
ENSG00000108292.12	-0.37	0.03
ENSG00000175294.5	-0.37	0.03
ENSG00000198830.6	-0.37	0.03
ENSG00000115368.5	-0.37	0.03
ENSG00000090447.7	-0.37	0.03
ENSG00000178927.12	-0.37	0.03
ENSG00000136193.12	-0.37	0.03
ENSG00000121774.13	-0.37	0.03
ENSG00000167513.4	-0.37	0.03
ENSG00000197701.7	-0.37	0.03
ENSG00000200087.1	-0.38	0.03
ENSG00000086504.11	-0.38	0.03
ENSG00000131495.4	-0.38	0.03
ENSG00000189343.6	-0.38	0.03
ENSG00000168286.1	-0.38	0.03
ENSG00000141198.9	-0.38	0.03
ENSG00000160767.16	-0.38	0.03
ENSG00000184428.8	-0.38	0.03
ENSG00000259309.1	-0.38	0.03
ENSG00000071082.6	-0.38	0.03
ENSG00000163348.3	-0.38	0.03
ENSG00000171720.5	-0.38	0.03
ENSG00000105866.9	-0.38	0.03
ENSG00000262333.1	-0.38	0.03
ENSG00000257891.1	-0.38	0.03
ENSG00000198056.9	-0.38	0.03
ENSG00000110200.4	-0.38	0.03
ENSG00000105393.11	-0.38	0.03
ENSG00000143815.10	-0.38	0.03
ENSG00000011304.12	-0.38	0.03
ENSG00000246174.3	-0.38	0.03
ENSG00000102967.7	-0.38	0.03
ENSG00000101004.10	-0.38	0.03
ENSG00000270081.1	-0.38	0.03
ENSG00000205664.6	-0.38	0.03
ENSG00000120333.4	-0.38	0.03
ENSG00000234511.4	-0.38	0.03
ENSG00000174721.9	-0.38	0.03
ENSG00000159556.5	-0.38	0.03
ENSG00000143486.11	-0.38	0.03
ENSG00000241945.3	-0.38	0.03
ENSG00000008988.5	-0.38	0.03
ENSG00000177917.6	-0.38	0.03
ENSG00000148719.10	-0.38	0.03
ENSG00000243678.7	-0.38	0.03
ENSG00000158882.8	-0.38	0.03
ENSG00000117395.6	-0.38	0.03
ENSG00000125445.6	-0.38	0.03
ENSG00000138111.10	-0.38	0.03
ENSG00000169718.13	-0.38	0.03
ENSG00000163468.10	-0.38	0.03
ENSG00000115241.9	-0.38	0.03
ENSG00000113648.12	-0.38	0.03
ENSG00000268584.1	-0.38	0.03
ENSG00000196230.8	-0.38	0.03
ENSG00000065978.13	-0.38	0.03
ENSG00000102900.8	-0.38	0.03
ENSG00000213983.7	-0.38	0.03
ENSG00000124608.4	-0.38	0.03
ENSG00000181938.9	-0.38	0.03
ENSG00000112578.5	-0.38	0.03
ENSG00000160867.10	-0.38	0.03
ENSG00000149923.9	-0.38	0.03
ENSG00000267030.1	-0.38	0.03
ENSG00000170889.9	-0.38	0.03
ENSG00000140406.2	-0.38	0.03
ENSG00000159433.7	-0.38	0.03
ENSG00000170727.7	-0.38	0.03
ENSG00000176986.10	-0.38	0.03
ENSG00000122882.6	-0.38	0.03
ENSG00000185090.10	-0.38	0.03
ENSG00000102978.8	-0.39	0.02
ENSG00000158158.7	-0.39	0.02
ENSG00000213588.4	-0.39	0.02
ENSG00000099783.7	-0.39	0.02
ENSG00000086475.10	-0.39	0.02
ENSG00000167536.9	-0.39	0.02
ENSG00000156802.8	-0.39	0.02
ENSG00000143368.9	-0.39	0.02
ENSG00000214184.3	-0.39	0.02
ENSG00000236618.2	-0.39	0.02
ENSG00000170231.11	-0.39	0.02
ENSG00000272931.1	-0.39	0.02
ENSG00000153187.12	-0.39	0.02
ENSG00000148832.10	-0.39	0.02
ENSG00000162174.8	-0.39	0.02
ENSG00000143549.15	-0.39	0.02
ENSG00000146143.13	-0.39	0.02
ENSG00000075914.8	-0.39	0.02
ENSG00000112081.12	-0.39	0.02
ENSG00000113272.9	-0.39	0.02
ENSG00000223396.2	-0.39	0.02
ENSG00000249602.1	-0.39	0.02
ENSG00000225984.1	-0.39	0.02
ENSG00000059573.4	-0.39	0.02
ENSG00000105186.10	-0.39	0.02
ENSG00000188610.8	-0.39	0.02
ENSG00000162714.8	-0.39	0.02
ENSG00000211950.2	-0.39	0.02
ENSG00000132196.9	-0.39	0.02
ENSG00000128059.4	-0.39	0.02
ENSG00000084693.11	-0.39	0.02
ENSG00000224886.2	-0.39	0.02
ENSG00000161016.11	-0.39	0.02
ENSG00000207523.1	-0.39	0.02
ENSG00000108379.5	-0.39	0.02
ENSG00000124733.3	-0.39	0.02
ENSG00000065328.12	-0.39	0.02
ENSG00000105255.6	-0.39	0.02
ENSG00000213160.5	-0.39	0.02
ENSG00000182180.9	-0.39	0.02
ENSG00000066583.7	-0.39	0.02
ENSG00000135439.7	-0.39	0.02
ENSG00000181873.8	-0.39	0.02
ENSG00000172531.10	-0.39	0.02
ENSG00000116213.11	-0.39	0.02
ENSG00000248712.3	-0.39	0.02
ENSG00000168101.10	-0.39	0.02
ENSG00000199785.1	-0.39	0.02
ENSG00000086232.8	-0.39	0.02
ENSG00000164904.11	-0.39	0.02
ENSG00000095787.17	-0.39	0.02
ENSG00000110711.5	-0.39	0.02
ENSG00000104835.10	-0.39	0.02
ENSG00000169683.3	-0.39	0.02
ENSG00000262251.1	-0.39	0.02
ENSG00000099251.10	-0.39	0.02
ENSG00000184207.8	-0.39	0.02
ENSG00000132781.13	-0.39	0.02
ENSG00000112312.5	-0.39	0.02
ENSG00000244048.1	-0.39	0.02
ENSG00000163026.7	-0.39	0.02
ENSG00000204439.3	-0.39	0.02
ENSG00000183251.3	-0.39	0.02
ENSG00000204560.5	-0.39	0.03
ENSG00000266402.2	-0.4	0.02
ENSG00000096384.15	-0.4	0.02
ENSG00000166441.8	-0.4	0.02
ENSG00000006712.10	-0.4	0.02
ENSG00000262814.2	-0.4	0.02
ENSG00000217555.8	-0.4	0.02
ENSG00000163156.7	-0.4	0.02
ENSG00000185420.14	-0.4	0.02
ENSG00000079246.11	-0.4	0.02
ENSG00000131795.8	-0.4	0.02
ENSG00000198563.9	-0.4	0.02
ENSG00000166803.6	-0.4	0.02
ENSG00000141568.15	-0.4	0.02
ENSG00000131652.9	-0.4	0.02
ENSG00000143256.4	-0.4	0.02
ENSG00000116161.13	-0.4	0.02
ENSG00000127022.10	-0.4	0.02
ENSG00000177733.4	-0.4	0.02
ENSG00000271308.1	-0.4	0.02
ENSG00000122406.8	-0.4	0.02
ENSG00000143390.13	-0.4	0.02
ENSG00000086589.7	-0.4	0.02
ENSG00000119878.5	-0.4	0.02
ENSG00000075643.5	-0.4	0.02
ENSG00000067836.8	-0.4	0.02
ENSG00000100580.7	-0.4	0.02
ENSG00000180979.5	-0.4	0.02
ENSG00000143258.11	-0.4	0.02
ENSG00000229314.4	-0.4	0.02
ENSG00000262147.1	-0.4	0.02
ENSG00000136450.8	-0.4	0.02
ENSG00000144021.2	-0.4	0.02
ENSG00000169220.13	-0.4	0.02
ENSG00000203362.2	-0.4	0.02
ENSG00000140365.11	-0.4	0.02
ENSG00000118680.8	-0.4	0.02
ENSG00000144713.8	-0.4	0.02
ENSG00000125459.10	-0.4	0.02
ENSG00000125630.11	-0.4	0.02
ENSG00000107643.11	-0.4	0.02
ENSG00000257573.2	-0.4	0.02
ENSG00000171700.9	-0.4	0.02
ENSG00000177595.13	-0.4	0.02
ENSG00000130299.12	-0.4	0.02
ENSG00000156508.13	-0.4	0.02
ENSG00000095002.8	-0.4	0.02
ENSG00000261628.1	-0.4	0.02
ENSG00000263235.1	-0.4	0.02
ENSG00000173933.15	-0.4	0.02
ENSG00000084774.9	-0.4	0.02
ENSG00000113141.11	-0.4	0.02
ENSG00000122512.10	-0.4	0.02
ENSG00000135763.5	-0.4	0.02
ENSG00000179930.5	-0.41	0.01
ENSG00000204392.6	-0.41	0.02
ENSG00000135775.9	-0.41	0.01
ENSG00000179115.6	-0.41	0.02
ENSG00000051596.5	-0.41	0.01
ENSG00000100802.10	-0.41	0.01
ENSG00000159346.8	-0.41	0.02
ENSG00000148843.9	-0.41	0.02
ENSG00000176244.6	-0.41	0.02
ENSG00000120526.6	-0.41	0.02
ENSG00000204356.7	-0.41	0.02
ENSG00000115307.12	-0.41	0.02
ENSG00000037474.10	-0.41	0.02
ENSG00000092199.13	-0.41	0.02
ENSG00000183044.7	-0.41	0.02
ENSG00000105676.9	-0.41	0.02
ENSG00000234616.4	-0.41	0.02
ENSG00000119203.9	-0.41	0.02
ENSG00000143499.9	-0.41	0.02
ENSG00000049656.9	-0.41	0.02
ENSG00000101057.11	-0.41	0.02
ENSG00000147604.9	-0.41	0.02
ENSG00000155229.16	-0.41	0.02
ENSG00000162062.10	-0.41	0.02
ENSG00000170089.11	-0.41	0.02
ENSG00000143252.10	-0.41	0.02
ENSG00000212237.1	-0.41	0.02
ENSG00000173638.14	-0.41	0.02
ENSG00000141480.13	-0.41	0.02
ENSG00000106399.7	-0.41	0.02
ENSG00000137513.5	-0.41	0.02
ENSG00000107625.8	-0.41	0.02
ENSG00000221988.8	-0.41	0.02
ENSG00000102898.7	-0.41	0.02
ENSG00000163463.7	-0.41	0.02
ENSG00000141576.10	-0.41	0.02
ENSG00000132846.5	-0.41	0.02
ENSG00000096746.13	-0.41	0.02
ENSG00000134317.13	-0.41	0.02
ENSG00000077312.4	-0.41	0.02
ENSG00000196754.6	-0.41	0.02
ENSG00000272767.1	-0.41	0.02
ENSG00000077044.5	-0.41	0.02
ENSG00000236859.2	-0.41	0.02
ENSG00000143575.10	-0.41	0.02
ENSG00000102879.11	-0.41	0.02
ENSG00000055044.6	-0.42	0.01
ENSG00000103145.6	-0.42	0.01
ENSG00000143578.11	-0.42	0.01
ENSG00000158169.7	-0.42	0.01
ENSG00000144524.13	-0.42	0.01
ENSG00000171943.7	-0.42	0.01
ENSG00000144120.8	-0.42	0.01
ENSG00000204822.6	-0.42	0.01
ENSG00000181418.7	-0.42	0.01
ENSG00000172795.11	-0.42	0.01
ENSG00000114739.9	-0.42	0.01
ENSG00000091947.5	-0.42	0.01
ENSG00000134323.10	-0.42	0.01
ENSG00000162613.12	-0.42	0.01
ENSG00000146007.6	-0.42	0.01
ENSG00000080224.13	-0.42	0.01
ENSG00000168569.7	-0.42	0.01
ENSG00000255320.1	-0.42	0.01
ENSG00000243155.1	-0.42	0.01
ENSG00000151465.9	-0.42	0.01
ENSG00000144283.17	-0.42	0.01
ENSG00000132382.10	-0.42	0.01
ENSG00000142864.10	-0.42	0.01
ENSG00000065183.11	-0.42	0.01
ENSG00000136758.14	-0.42	0.01
ENSG00000197381.11	-0.42	0.01
ENSG00000158793.9	-0.42	0.01
ENSG00000179950.9	-0.42	0.01
ENSG00000112651.7	-0.42	0.01
ENSG00000267730.1	-0.42	0.01
ENSG00000173113.2	-0.42	0.01
ENSG00000004455.12	-0.42	0.01
ENSG00000226562.2	-0.42	0.01
ENSG00000177885.9	-0.42	0.01
ENSG00000196372.8	-0.42	0.01
ENSG00000131876.12	-0.42	0.01
ENSG00000168002.7	-0.42	0.02
ENSG00000197756.5	-0.43	0.01
ENSG00000204574.8	-0.43	0.01
ENSG00000116698.16	-0.43	0.01
ENSG00000225413.2	-0.43	0.01
ENSG00000142185.12	-0.43	0.01
ENSG00000169750.4	-0.43	0.01
ENSG00000140259.6	-0.43	0.01
ENSG00000169592.10	-0.43	0.01
ENSG00000124702.13	-0.43	0.01
ENSG00000266967.2	-0.43	0.01
ENSG00000204227.4	-0.43	0.01
ENSG00000171492.10	-0.43	0.01
ENSG00000122687.13	-0.43	0.01
ENSG00000164818.11	-0.43	0.01
ENSG00000118707.5	-0.43	0.01
ENSG00000138326.14	-0.43	0.01
ENSG00000107815.3	-0.43	0.01
ENSG00000132768.9	-0.43	0.01
ENSG00000268433.1	-0.43	0.01
ENSG00000145592.9	-0.43	0.01
ENSG00000170445.8	-0.43	0.01
ENSG00000248375.1	-0.43	0.01
ENSG00000131238.12	-0.43	0.01
ENSG00000181610.8	-0.43	0.01
ENSG00000125449.2	-0.43	0.01
ENSG00000183751.10	-0.43	0.01
ENSG00000132763.10	-0.43	0.01
ENSG00000162385.6	-0.43	0.01
ENSG00000155254.8	-0.43	0.01
ENSG00000144028.10	-0.43	0.01
ENSG00000173207.8	-0.44	0.01
ENSG00000033011.7	-0.44	0.01
ENSG00000184117.7	-0.44	0.01
ENSG00000141140.12	-0.44	0.01
ENSG00000169727.8	-0.44	0.01
ENSG00000252699.1	-0.44	0.01
ENSG00000204628.7	-0.44	0.01
ENSG00000184162.10	-0.44	0.01
ENSG00000103356.11	-0.44	0.01
ENSG00000142541.12	-0.44	0.01
ENSG00000177600.4	-0.44	0.01
ENSG00000160803.7	-0.44	0.01
ENSG00000224810.1	-0.44	0.01
ENSG00000066136.15	-0.44	0.01
ENSG00000073792.11	-0.44	0.01
ENSG00000163041.5	-0.44	0.01
ENSG00000134453.11	-0.44	0.01
ENSG00000143401.10	-0.44	0.01
ENSG00000157778.4	-0.44	0.01
ENSG00000149273.10	-0.44	0.01
ENSG00000235919.3	-0.44	0.01
ENSG00000213246.2	-0.44	0.01
ENSG00000168802.8	-0.44	0.01
ENSG00000172809.8	-0.44	0.01
ENSG00000065268.6	-0.44	0.01
ENSG00000174547.9	-0.44	0.01
ENSG00000160753.11	-0.44	0.01
ENSG00000103365.11	-0.45	0.01
ENSG00000136982.5	-0.45	0.01
ENSG00000066379.10	-0.45	0.01
ENSG00000172586.7	-0.45	0.01
ENSG00000160714.5	-0.45	0.01
ENSG00000176890.11	-0.45	0.01
ENSG00000104872.6	-0.45	0.01
ENSG00000176894.5	-0.45	0.01
ENSG00000262136.1	-0.45	0.01
ENSG00000179958.4	-0.45	0.01
ENSG00000106305.5	-0.45	0.01
ENSG00000239704.6	-0.45	0.01
ENSG00000138336.8	-0.45	0.01
ENSG00000177954.7	-0.45	0.01
ENSG00000158615.8	-0.45	0.01
ENSG00000214114.4	-0.45	0.01
ENSG00000104824.12	-0.45	0.01
ENSG00000140905.5	-0.45	0.01
ENSG00000101444.8	-0.45	0.01
ENSG00000171960.6	-0.45	0.01
ENSG00000204388.5	-0.45	0.01
ENSG00000087263.12	-0.45	0.01
ENSG00000052749.9	-0.45	0.01
ENSG00000262049.1	-0.45	0.01
ENSG00000092531.5	-0.45	0.01
ENSG00000162769.8	-0.45	0.01
ENSG00000124562.5	-0.45	0.01
ENSG00000126562.12	-0.45	0.01
ENSG00000165609.8	-0.45	0.01
ENSG00000144231.6	-0.46	0.01
ENSG00000120727.8	-0.46	0.01
ENSG00000185271.6	-0.46	0.01
ENSG00000107485.11	-0.46	0.01
ENSG00000141570.6	-0.46	0.01
ENSG00000143149.8	-0.46	0.01
ENSG00000112514.11	-0.46	0.01
ENSG00000108021.15	-0.46	0.01
ENSG00000158850.10	-0.46	0.01
ENSG00000145604.11	-0.46	0.01
ENSG00000204576.7	-0.46	0.01
ENSG00000160688.14	-0.46	0.01
ENSG00000165632.7	-0.46	0.01
ENSG00000198700.5	-0.46	0.01
ENSG00000143184.4	-0.46	0.01
ENSG00000130208.5	-0.46	0.01
ENSG00000108389.5	-0.46	0.01
ENSG00000140350.11	-0.46	0.01
ENSG00000178921.9	-0.47	0.01
ENSG00000198055.6	-0.47	0.01
ENSG00000230733.2	-0.47	0
ENSG00000204308.6	-0.47	0
ENSG00000143398.15	-0.47	0.01
ENSG00000143799.8	-0.47	0.01
ENSG00000142937.7	-0.47	0.01
ENSG00000112640.10	-0.47	0.01
ENSG00000213780.6	-0.47	0.01
ENSG00000156482.6	-0.47	0.01
ENSG00000188234.9	-0.47	0.01
ENSG00000254101.1	-0.47	0.01
ENSG00000143363.11	-0.47	0.01
ENSG00000148737.11	-0.47	0.01
ENSG00000135953.6	-0.47	0.01
ENSG00000132603.9	-0.47	0.01
ENSG00000154370.9	-0.48	0
ENSG00000134375.6	-0.48	0
ENSG00000235499.1	-0.48	0
ENSG00000128228.4	-0.48	0
ENSG00000121481.6	-0.48	0
ENSG00000173171.10	-0.48	0
ENSG00000105607.8	-0.48	0
ENSG00000169905.8	-0.48	0
ENSG00000074201.4	-0.48	0
ENSG00000143179.8	-0.48	0
ENSG00000206053.8	-0.48	0
ENSG00000095906.12	-0.48	0
ENSG00000172530.15	-0.48	0
ENSG00000168067.7	-0.48	0
ENSG00000105193.4	-0.48	0
ENSG00000110237.3	-0.48	0
ENSG00000156398.8	-0.48	0
ENSG00000030110.8	-0.48	0
ENSG00000171311.8	-0.48	0
ENSG00000243445.1	-0.48	0
ENSG00000088205.8	-0.49	0
ENSG00000141560.10	-0.49	0
ENSG00000153561.8	-0.49	0
ENSG00000223496.1	-0.49	0
ENSG00000166197.12	-0.49	0
ENSG00000105640.8	-0.49	0
ENSG00000117362.8	-0.49	0
ENSG00000198860.7	-0.49	0
ENSG00000174109.3	-0.49	0
ENSG00000137168.7	-0.49	0
ENSG00000183258.7	-0.49	0
ENSG00000138074.10	-0.49	0
ENSG00000136305.7	-0.49	0
ENSG00000257038.1	-0.49	0
ENSG00000143156.9	-0.49	0
ENSG00000143374.10	-0.49	0
ENSG00000124614.9	-0.49	0
ENSG00000176087.10	-0.49	0
ENSG00000143294.10	-0.49	0
ENSG00000124571.13	-0.5	0
ENSG00000145912.4	-0.5	0
ENSG00000204220.5	-0.5	0
ENSG00000198755.6	-0.5	0
ENSG00000143811.12	-0.5	0
ENSG00000138363.10	-0.5	0
ENSG00000228175.2	-0.5	0
ENSG00000237976.1	-0.5	0
ENSG00000159063.8	-0.51	0
ENSG00000225555.1	-0.51	0
ENSG00000183929.6	-0.51	0
ENSG00000143740.10	-0.51	0
ENSG00000169738.3	-0.51	0
ENSG00000010165.15	-0.51	0
ENSG00000242125.2	-0.51	0
ENSG00000263843.1	-0.51	0
ENSG00000197958.8	-0.51	0
ENSG00000178952.4	-0.51	0
ENSG00000107833.6	-0.52	0
ENSG00000160783.15	-0.52	0
ENSG00000204310.6	-0.52	0
ENSG00000231500.2	-0.52	0
ENSG00000132256.14	-0.52	0
ENSG00000165732.8	-0.52	0
ENSG00000155858.5	-0.53	0
ENSG00000104731.9	-0.53	0
ENSG00000122566.16	-0.53	0
ENSG00000132330.12	-0.53	0
ENSG00000173653.3	-0.54	0
ENSG00000182459.4	-0.54	0
ENSG00000164758.3	-0.54	0
ENSG00000113790.6	-0.54	0
ENSG00000103495.9	-0.54	0
ENSG00000171169.8	-0.54	0
ENSG00000115694.10	-0.54	0
ENSG00000146109.3	-0.55	0
ENSG00000112039.3	-0.55	0
ENSG00000250966.2	-0.56	0
ENSG00000167797.3	-0.56	0
ENSG00000182004.8	-0.56	0
ENSG00000156795.2	-0.56	0
ENSG00000143570.13	-0.57	0
ENSG00000171462.10	-0.57	0
ENSG00000117593.8	-0.59	0
ENSG00000113368.7	-0.59	0
ENSG00000143319.12	-0.61	0
ENSG00000267123.1	-0.62	0
ENSG00000237523.1	-0.64	0
