# Supplementary material for: Identifying Predictive Gene Expression and Signature Related to Temozolomide Sensitivity of Glioblastomas
Source: Front Oncol. 2020 May 22;10:669. doi: 10.3389/fonc.2020.00669 (PMC7258082; doi:10.3389/fonc.2020.00669)
Supplement: Supplementary Table S2 — The results of survival analysis for 307 protein-coding genes. [file Table_2.xlsx]

## Sheet: sheet1
Gene	Cut_point	patient number of high expression	patient number of high expression	HR	p.value	95% CI
ENSG00000000971.11	1.78107	79	24	2.11675	0.015615	1.23 - 3.65
ENSG00000007384.11	4.46016	69	34	1.75421	0.0484428	1.04 - 2.96
ENSG00000009335.13	7.08501	81	22	2.11379	0.0251792	1.21 - 3.69
ENSG00000011105.7	7.52537	27	76	2.41783	0.000755041	1.21 - 4.81
ENSG00000011347.5	0.800935	82	21	2.23105	0.0272617	1.25 - 3.99
ENSG00000011638.6	8.17872	21	82	2.03229	0.0181696	0.93 - 4.43
ENSG00000013293.5	0.239384	69	34	1.80864	0.0334256	1.08 - 3.03
ENSG00000019549.4	5.66653	30	73	1.71676	0.0451228	0.92 - 3.19
ENSG00000028137.12	8.83561	70	33	1.74082	0.0382793	1.04 - 2.91
ENSG00000041982.10	44.6203	66	37	1.73862	0.0436044	1.04 - 2.91
ENSG00000042317.12	1.92725	30	73	1.98108	0.00855989	1.05 - 3.72
ENSG00000048405.5	3.32154	69	34	2.05653	0.00721353	1.23 - 3.43
ENSG00000053747.11	0.0632287	83	20	1.95872	0.0385402	1.11 - 3.45
ENSG00000054179.7	13.5926	22	81	1.77628	0.0477878	0.89 - 3.56
ENSG00000059804.11	15.5501	24	79	2.17772	0.00741314	1.01 - 4.71
ENSG00000066629.12	3.77657	23	80	1.78431	0.0455658	0.89 - 3.58
ENSG00000069020.14	1.6032	46	57	2.17436	0.00155497	1.24 - 3.81
ENSG00000070961.10	6.70152	64	39	1.72623	0.0401449	1.04 - 2.88
ENSG00000074410.9	20.5189	22	81	1.82379	0.0392455	0.88 - 3.76
ENSG00000075790.6	9.63578	82	21	2.03165	0.0418442	1.14 - 3.62
ENSG00000078043.11	2.47748	32	71	1.69746	0.0471414	0.92 - 3.15
ENSG00000080802.14	6.74885	22	81	1.77628	0.0403454	0.92 - 3.42
ENSG00000083799.13	3.85582	36	67	1.6967	0.0448797	0.93 - 3.11
ENSG00000083857.9	3.64929	76	27	1.85125	0.0407595	1.08 - 3.17
ENSG00000100106.15	1.52826	55	48	1.70473	0.0406549	1.02 - 2.84
ENSG00000101353.10	1.45861	22	81	2.49575	0.00245942	1.04 - 6.01
ENSG00000103569.5	0.26847	83	20	2.28963	0.00869575	1.34 - 3.92
ENSG00000105664.6	0.0542935	35	68	1.75076	0.0287653	0.99 - 3.09
ENSG00000105825.7	1.00375	28	75	2.48577	0.000726607	1.16 - 5.31
ENSG00000105829.7	3.45514	80	23	3.1566	0.000175376	1.87 - 5.32
ENSG00000105835.7	41.3505	41	62	1.76003	0.025286	1.01 - 3.06
ENSG00000106070.13	10.3238	31	72	1.76828	0.0324437	0.96 - 3.26
ENSG00000106089.7	3.10277	63	40	2.26007	0.0026537	1.36 - 3.77
ENSG00000106479.6	6.32974	27	76	1.70207	0.0419423	0.95 - 3.05
ENSG00000106624.4	43.5945	78	25	2.16076	0.011753	1.27 - 3.68
ENSG00000106683.10	22.0066	22	81	3.13496	4.04735e-05	1.29 - 7.64
ENSG00000108691.5	50.6602	28	75	1.83582	0.0231605	0.98 - 3.45
ENSG00000109323.4	4.26906	24	79	2.15661	0.0070095	1.03 - 4.53
ENSG00000109339.14	3.89811	68	35	1.69248	0.0478007	1.01 - 2.83
ENSG00000109586.7	2.65725	65	38	1.9258	0.0154429	1.15 - 3.21
ENSG00000110002.11	4.92659	70	33	1.88823	0.0190635	1.13 - 3.15
ENSG00000110218.4	6.39247	67	36	1.83926	0.0161725	1.1 - 3.07
ENSG00000110841.9	3.15664	47	56	2.0087	0.00321781	1.14 - 3.54
ENSG00000110888.13	4.60626	33	70	1.92622	0.0104796	1.07 - 3.47
ENSG00000111885.5	3.2051	54	49	1.90826	0.00955369	1.13 - 3.21
ENSG00000112139.10	1.30306	55	48	2.09346	0.00342718	1.25 - 3.52
ENSG00000112378.11	1.75544	43	60	1.75573	0.0257159	1.02 - 3.01
ENSG00000113369.4	27.893	21	82	2.55525	0.000897793	1.16 - 5.64
ENSG00000115310.13	60.1095	80	23	1.8846	0.0318515	1.1 - 3.22
ENSG00000118855.14	10.4973	83	20	1.92738	0.0425168	1.09 - 3.4
ENSG00000119523.8	13.1664	21	82	2.13484	0.0165125	0.9 - 5.06
ENSG00000119636.11	1.22541	77	26	2.10109	0.0146213	1.23 - 3.59
ENSG00000121577.9	1.10055	72	31	1.80584	0.0343801	1.07 - 3.04
ENSG00000122008.11	1.81259	83	20	1.89231	0.0355054	1.1 - 3.26
ENSG00000123094.11	7.48806	23	80	1.84126	0.0316902	0.93 - 3.64
ENSG00000123384.9	33.9166	53	50	1.85925	0.0137741	1.11 - 3.12
ENSG00000123500.5	0.0684144	34	69	1.70098	0.0434371	0.94 - 3.08
ENSG00000124882.3	0.0926664	21	82	3.04671	6.75457e-05	1.26 - 7.35
ENSG00000126368.5	4.99868	75	28	1.83836	0.0322823	1.08 - 3.12
ENSG00000126458.3	30.2185	31	72	1.95736	0.00905112	1.07 - 3.58
ENSG00000127152.13	0.170232	53	50	1.64968	0.0446681	0.98 - 2.77
ENSG00000127947.11	22.1588	33	70	2.2233	0.00275315	1.12 - 4.42
ENSG00000128595.12	71.9128	34	69	1.8057	0.0232139	1 - 3.26
ENSG00000129451.7	0.0242044	43	60	1.7709	0.022518	1.03 - 3.06
ENSG00000130540.9	1.7982	38	65	1.8986	0.0106095	1.07 - 3.35
ENSG00000135047.10	87.6296	21	82	2.89772	0.000232849	1.18 - 7.1
ENSG00000135241.12	18.362	47	56	1.82733	0.0160285	1.07 - 3.11
ENSG00000135250.12	16.9826	30	73	1.98711	0.00981515	1.04 - 3.79
ENSG00000135677.6	33.5344	38	65	2.43945	0.000259377	1.28 - 4.64
ENSG00000136052.5	2.27478	55	48	1.72221	0.0292716	1.02 - 2.91
ENSG00000138135.5	5.53227	35	68	1.87423	0.0133144	1.05 - 3.33
ENSG00000138316.6	1.5026	38	65	2.37422	0.000516478	1.27 - 4.43
ENSG00000138641.11	2.06738	58	45	1.87311	0.012161	1.12 - 3.14
ENSG00000138686.5	2.67916	79	24	2.40604	0.00114301	1.44 - 4.02
ENSG00000138835.18	2.18944	60	43	2.18398	0.00177329	1.31 - 3.65
ENSG00000139168.3	18.3458	76	27	1.72654	0.0483566	1.02 - 2.91
ENSG00000139220.12	1.1733	25	78	2.30728	0.00243317	1.1 - 4.83
ENSG00000140839.7	1.72822	53	50	1.84199	0.0145494	1.09 - 3.11
ENSG00000142156.10	70.7329	46	57	1.92839	0.00847857	1.13 - 3.29
ENSG00000142173.10	33.6547	42	61	1.82098	0.0172213	1.05 - 3.15
ENSG00000144747.10	3.9561	59	44	1.90319	0.00894792	1.13 - 3.22
ENSG00000144959.5	3.61231	71	32	1.76498	0.0399172	1.05 - 2.97
ENSG00000145423.4	5.45533	26	77	1.92009	0.018456	0.96 - 3.84
ENSG00000146950.8	1.528	83	20	2.64689	0.00614605	1.51 - 4.64
ENSG00000147526.15	9.6752	22	81	2.12754	0.00984163	0.99 - 4.57
ENSG00000149418.6	2.98205	59	44	1.87703	0.0105125	1.12 - 3.16
ENSG00000149451.13	1.9075	53	50	1.72534	0.0338081	1.03 - 2.88
ENSG00000151136.10	2.05824	21	82	1.79256	0.0444236	0.89 - 3.6
ENSG00000151176.3	12.6557	73	30	2.09719	0.0106518	1.24 - 3.53
ENSG00000151491.8	10.1065	44	59	1.88367	0.0104025	1.02 - 3.46
ENSG00000151726.9	7.26842	55	48	1.96281	0.00700979	1.17 - 3.3
ENSG00000152760.5	0.637857	77	26	2.15879	0.0128628	1.27 - 3.68
ENSG00000153012.7	1.35572	31	72	1.66924	0.049126	0.93 - 2.98
ENSG00000154059.5	8.7452	72	31	1.71123	0.0354642	1.03 - 2.85
ENSG00000154065.12	0.339246	55	48	1.74037	0.0376043	1.04 - 2.9
ENSG00000155090.10	10.4297	65	38	2.07814	0.00365907	1.25 - 3.47
ENSG00000155093.13	12.7162	55	48	2.39118	0.000449693	1.42 - 4.02
ENSG00000156234.7	1.24107	23	80	1.87936	0.0271798	0.93 - 3.81
ENSG00000156642.12	25.3008	22	81	2.05915	0.0233192	0.88 - 4.82
ENSG00000157445.10	0.326151	59	44	1.81001	0.0184816	1.08 - 3.02
ENSG00000157782.5	0.453014	53	50	1.86761	0.0120688	1.11 - 3.14
ENSG00000159167.7	4.66078	26	77	3.43145	2.23914e-06	1.45 - 8.1
ENSG00000159840.11	65.8755	82	21	2.01572	0.0436605	1.13 - 3.59
ENSG00000161381.9	3.29524	50	53	1.65449	0.0425297	0.96 - 2.84
ENSG00000161638.6	14.9375	23	80	2.36385	0.00366981	1.03 - 5.4
ENSG00000162458.8	5.84657	47	56	1.95306	0.00707761	1.13 - 3.38
ENSG00000162545.5	35.7332	75	28	2.07375	0.00997387	1.23 - 3.5
ENSG00000162631.14	0.893155	56	47	2.19782	0.00129546	1.3 - 3.72
ENSG00000162643.8	0.0859395	75	28	2.90359	0.000418083	1.72 - 4.89
ENSG00000162804.9	0.933375	38	65	2.27977	0.000832317	1.28 - 4.05
ENSG00000163032.7	4.74484	34	69	1.72374	0.0353431	0.96 - 3.09
ENSG00000163040.10	2.62473	61	42	2.15031	0.00331331	1.29 - 3.58
ENSG00000163093.7	2.26904	71	32	1.87979	0.0230675	1.12 - 3.16
ENSG00000163297.12	2.26663	67	36	1.87765	0.0179197	1.13 - 3.13
ENSG00000163735.6	0.293861	66	37	2.42556	0.00128394	1.46 - 4.04
ENSG00000164251.4	5.79481	26	77	1.82415	0.027308	0.96 - 3.48
ENSG00000164283.8	3.70822	46	57	1.7197	0.030409	0.99 - 2.98
ENSG00000164305.13	13.8268	83	20	2.65431	0.00374968	1.54 - 4.58
ENSG00000164733.16	97.3776	83	20	2.27095	0.0231519	1.27 - 4.06
ENSG00000165092.8	4.61383	61	42	1.75552	0.0289115	1.05 - 2.92
ENSG00000165633.8	1.51781	79	24	1.84511	0.0255886	1.1 - 3.1
ENSG00000165973.13	0.368682	27	76	2.08896	0.00546045	1.08 - 4.03
ENSG00000166173.9	5.32425	70	33	1.6945	0.0415714	1.02 - 2.82
ENSG00000166479.5	6.34448	79	24	2.17176	0.0152772	1.26 - 3.73
ENSG00000166592.7	0.976559	75	28	1.86574	0.0278979	1.1 - 3.17
ENSG00000167034.9	0.628692	44	59	3.31439	2.0978e-07	1.84 - 5.97
ENSG00000167178.11	0.325635	49	54	1.85578	0.0122714	1.09 - 3.16
ENSG00000168405.10	0.821649	54	49	1.6552	0.0458954	0.99 - 2.76
ENSG00000169436.12	0.768868	83	20	3.51677	0.00140521	2 - 6.19
ENSG00000170145.4	4.25809	79	24	2.32172	0.00695955	1.36 - 3.97
ENSG00000170502.8	10.4507	51	52	1.79773	0.0179641	1.06 - 3.05
ENSG00000170545.12	1.63235	23	80	2.34628	0.00151228	1.16 - 4.73
ENSG00000170632.9	9.40276	64	39	3.16626	4.12986e-06	1.89 - 5.31
ENSG00000171631.10	1.1314	33	70	1.84674	0.0197148	1.01 - 3.39
ENSG00000171860.4	9.68517	77	26	1.91835	0.03674	1.11 - 3.3
ENSG00000173114.8	15.231	41	62	1.89572	0.0105631	1.09 - 3.29
ENSG00000174236.2	0.0512716	63	40	2.3818	0.000861165	1.43 - 3.97
ENSG00000174403.11	0.114346	37	66	2.39527	0.000392589	1.35 - 4.24
ENSG00000175426.6	5.45953	27	76	2.08563	0.00531071	1.1 - 3.96
ENSG00000176641.6	0.404939	81	22	1.77666	0.0452549	1.03 - 3.05
ENSG00000176907.3	39.0929	21	82	2.16047	0.0101186	0.97 - 4.8
ENSG00000177294.6	0.249566	58	45	1.8389	0.018679	1.1 - 3.06
ENSG00000178031.11	0.617381	28	75	2.55373	0.000270625	1.29 - 5.06
ENSG00000182218.5	0.993631	57	46	1.68987	0.0412028	1.01 - 2.82
ENSG00000182240.11	3.92324	35	68	2.25857	0.00132672	1.19 - 4.29
ENSG00000183760.6	0.0118056	79	24	2.28767	0.00259529	1.36 - 3.84
ENSG00000183833.12	0.431478	78	25	1.7834	0.0393648	1.05 - 3.02
ENSG00000184985.12	3.00044	30	73	2.34738	0.00073783	1.28 - 4.32
ENSG00000188312.9	0.558841	79	24	1.99911	0.027608	1.15 - 3.46
ENSG00000189136.4	0.102522	81	22	2.24222	0.00941125	1.31 - 3.84
ENSG00000196932.7	0.250506	52	51	1.8168	0.0143482	1.07 - 3.09
ENSG00000197024.4	2.97026	83	20	2.10212	0.0243415	1.2 - 3.67
ENSG00000197256.6	12.2037	43	60	1.71582	0.0301917	1 - 2.95
ENSG00000197321.10	2.10317	22	81	2.26961	0.00372796	1.06 - 4.84
ENSG00000202343.1	1.89757	52	51	1.95765	0.00662361	1.17 - 3.29
ENSG00000203722.3	0.278398	38	65	1.89527	0.011516	1.08 - 3.32
ENSG00000204334.7	2.48319	76	27	2.01468	0.0191057	1.19 - 3.43
ENSG00000205060.6	7.68746	57	46	2.38665	0.000746803	1.43 - 4
ENSG00000205300.3	0.1441	34	69	2.78305	2.94473e-05	1.45 - 5.36
ENSG00000205362.6	0.702009	79	24	2.40249	0.00447098	1.41 - 4.09
ENSG00000214106.3	1.62806	80	23	2.04651	0.0323416	1.17 - 3.58
ENSG00000214243.3	0.2066	82	21	2.59479	0.00103242	1.54 - 4.37
ENSG00000215237.5	1.06033	33	70	2.55972	0.000183055	1.29 - 5.07
ENSG00000221866.5	1.97727	61	42	1.72473	0.0425037	1.03 - 2.88
ENSG00000222112.1	0.402207	61	42	1.68196	0.0495656	1.01 - 2.8
ENSG00000224825.2	0.210143	53	50	1.68815	0.0359517	1 - 2.84
ENSG00000225530.1	0.0355254	22	81	1.8892	0.0276251	0.93 - 3.84
ENSG00000225649.1	0.561436	82	21	2.21674	0.0193898	1.26 - 3.9
ENSG00000229180.4	0.789437	83	20	3.05933	0.00112921	1.77 - 5.28
ENSG00000229771.1	0.0367474	69	34	2.29699	0.00135417	1.38 - 3.83
ENSG00000230373.4	0.0451965	82	21	2.64238	0.0065127	1.51 - 4.63
ENSG00000232415.1	0.58319	80	23	3.41239	0.00206445	1.93 - 6.03
ENSG00000232679.1	0.0832455	44	59	1.67684	0.0403547	0.99 - 2.84
ENSG00000233452.2	0.202513	27	76	2.61966	0.000234937	1.29 - 5.32
ENSG00000234997.1	0.162874	39	64	1.84883	0.0162141	1.04 - 3.28
ENSG00000235513.1	0.922446	26	77	1.81884	0.040721	0.88 - 3.75
ENSG00000236841.3	0.0506036	31	72	1.87585	0.0149735	1.04 - 3.37
ENSG00000241764.3	3.11946	24	79	2.02156	0.013769	0.98 - 4.18
ENSG00000246695.3	3.37046	54	49	1.94762	0.0073662	1.15 - 3.3
ENSG00000249085.1	0.224222	48	55	1.73001	0.0277232	1.02 - 2.93
ENSG00000253276.1	5.86085	36	67	1.90731	0.0110157	1.07 - 3.4
ENSG00000256377.1	0.0633364	43	60	1.80022	0.018056	1.05 - 3.07
ENSG00000257913.1	0.162354	49	54	1.85098	0.0145463	1.1 - 3.12
ENSG00000260549.1	7.24835	70	33	1.9624	0.0185592	1.17 - 3.3
ENSG00000261438.1	0.127454	81	22	1.98519	0.03575	1.13 - 3.49
ENSG00000262576.1	0.530858	50	53	1.70343	0.0340923	1 - 2.9
ENSG00000263745.1	0.0912465	25	78	1.9892	0.0121535	1.01 - 3.93
ENSG00000267414.1	0.722668	32	71	1.72527	0.045153	0.91 - 3.25
ENSG00000271553.1	0.536014	51	52	1.80557	0.0197496	1.08 - 3.02
ENSG00000272279.1	0.660404	79	24	1.91089	0.0403497	1.1 - 3.33
ENSG00000273297.1	0.114413	67	36	1.78207	0.0295289	1.07 - 2.97
ENSG00000004455.12	27.9861	21	82	0.502097	0.0198197	0.29 - 0.86
ENSG00000005194.10	17.1149	67	36	0.541924	0.0164057	0.31 - 0.95
ENSG00000064995.12	24.4525	23	80	0.404273	0.0184775	0.22 - 0.73
ENSG00000065268.6	17.1905	54	49	0.59386	0.0380012	0.35 - 1.01
ENSG00000065911.7	15.134	33	70	0.435907	0.00533167	0.26 - 0.73
ENSG00000074201.4	22.6953	57	46	0.496983	0.00539364	0.29 - 0.84
ENSG00000075914.8	6.85546	23	80	0.33916	0.00771634	0.19 - 0.61
ENSG00000077348.4	13.3211	39	64	0.443187	0.00242968	0.27 - 0.74
ENSG00000092531.5	5.82894	58	45	0.575039	0.026798	0.34 - 0.97
ENSG00000100105.13	7.5535	68	35	0.491743	0.00599859	0.26 - 0.93
ENSG00000101444.8	45.3282	50	53	0.583089	0.031231	0.35 - 0.98
ENSG00000102967.7	1.71639	82	21	0.560051	0.0495861	0.27 - 1.15
ENSG00000104824.12	34.5013	35	68	0.547242	0.0343667	0.33 - 0.92
ENSG00000104872.6	21.5903	25	78	0.42414	0.00633588	0.25 - 0.72
ENSG00000105193.4	176.92	66	37	0.535659	0.0143028	0.3 - 0.94
ENSG00000105202.3	44.0518	43	60	0.566166	0.0318095	0.34 - 0.95
ENSG00000105255.6	5.318	69	34	0.482338	0.00367967	0.27 - 0.87
ENSG00000105607.8	9.5884	34	69	0.491768	0.0166539	0.29 - 0.83
ENSG00000105640.8	97.6309	58	45	0.542466	0.014848	0.32 - 0.92
ENSG00000105676.9	15.3882	28	75	0.524801	0.0334054	0.31 - 0.9
ENSG00000108379.5	2.12096	43	60	0.581165	0.0361944	0.35 - 0.97
ENSG00000110711.5	39.6853	29	74	0.542861	0.0414068	0.32 - 0.93
ENSG00000115307.12	57.1141	45	58	0.484052	0.00347609	0.29 - 0.82
ENSG00000115368.5	6.61134	63	40	0.579206	0.0319443	0.34 - 0.99
ENSG00000116698.16	12.9547	22	81	0.513416	0.0365883	0.3 - 0.89
ENSG00000117362.8	75.8718	39	64	0.546016	0.0215396	0.33 - 0.91
ENSG00000117395.6	19.3646	32	71	0.490223	0.0157222	0.29 - 0.83
ENSG00000119878.5	12.7794	48	55	0.518654	0.0110349	0.31 - 0.87
ENSG00000121481.6	6.75115	72	31	0.533862	0.0156135	0.29 - 0.97
ENSG00000122406.8	318.381	22	81	0.512682	0.040896	0.29 - 0.9
ENSG00000124614.9	99.1972	65	38	0.526549	0.0115794	0.3 - 0.93
ENSG00000130731.11	19.9437	78	25	0.454526	0.0040445	0.22 - 0.92
ENSG00000131238.12	121.362	21	82	0.491024	0.0220744	0.28 - 0.85
ENSG00000132330.12	0.279599	83	20	0.515047	0.0377275	0.22 - 1.18
ENSG00000132763.10	2.18198	69	34	0.532212	0.0150485	0.29 - 0.98
ENSG00000133315.6	7.7723	31	72	0.570411	0.041684	0.34 - 0.96
ENSG00000135775.9	3.14956	67	36	0.52211	0.0101388	0.3 - 0.92
ENSG00000135930.9	8.24727	52	51	0.603985	0.0455705	0.36 - 1.01
ENSG00000137955.11	5.98906	79	24	0.495968	0.00918448	0.25 - 0.97
ENSG00000138111.10	2.49364	81	22	0.515315	0.0376359	0.22 - 1.18
ENSG00000139146.9	7.40957	22	81	0.408265	0.0198023	0.23 - 0.74
ENSG00000140988.11	461.433	21	82	0.509943	0.0300883	0.29 - 0.89
ENSG00000141570.6	2.46549	67	36	0.506952	0.00781601	0.28 - 0.92
ENSG00000142541.12	505.033	59	44	0.458056	0.00167183	0.27 - 0.79
ENSG00000142937.7	276.149	43	60	0.532418	0.0158382	0.32 - 0.89
ENSG00000143252.10	7.84184	41	62	0.538996	0.0160487	0.32 - 0.9
ENSG00000143258.11	8.97046	65	38	0.501422	0.00612697	0.28 - 0.91
ENSG00000143363.11	12.6407	26	77	0.529503	0.0398648	0.3 - 0.92
ENSG00000143390.13	8.05456	82	21	0.512687	0.0138688	0.27 - 0.99
ENSG00000143486.11	6.5418	21	82	0.534059	0.0459877	0.3 - 0.94
ENSG00000143575.10	50.1984	27	76	0.458229	0.00826349	0.27 - 0.77
ENSG00000143740.10	5.89254	82	21	0.538013	0.0408602	0.25 - 1.14
ENSG00000144283.17	5.90885	49	54	0.56046	0.0254486	0.34 - 0.93
ENSG00000144713.8	189.202	47	56	0.587793	0.0400429	0.35 - 0.98
ENSG00000149823.3	15.7302	61	42	0.579028	0.0312994	0.33 - 1.02
ENSG00000151465.9	22.5516	37	66	0.535226	0.0277722	0.32 - 0.9
ENSG00000156482.6	134.961	22	81	0.400647	0.00443625	0.23 - 0.69
ENSG00000156508.13	1127.8	32	71	0.556747	0.03658	0.33 - 0.94
ENSG00000160688.14	11.8964	33	70	0.509712	0.0153094	0.3 - 0.85
ENSG00000160783.15	12.5281	27	76	0.466827	0.00824782	0.28 - 0.79
ENSG00000160803.7	18.2441	61	42	0.58418	0.0334254	0.34 - 1.01
ENSG00000161016.11	433.245	41	62	0.592251	0.0460322	0.36 - 0.99
ENSG00000162769.8	2.53611	32	71	0.535211	0.0345791	0.32 - 0.91
ENSG00000162813.13	11.8387	39	64	0.476647	0.00585078	0.29 - 0.79
ENSG00000162910.14	22.8015	34	69	0.560637	0.0296788	0.34 - 0.94
ENSG00000163041.5	23.7437	36	67	0.530103	0.019425	0.32 - 0.89
ENSG00000163156.7	15.1772	25	78	0.462141	0.0110744	0.27 - 0.79
ENSG00000163159.7	17.2041	24	79	0.414369	0.00890141	0.24 - 0.72
ENSG00000163463.7	5.21126	41	62	0.541869	0.0134025	0.32 - 0.91
ENSG00000163468.10	78.9631	21	82	0.361464	0.00557344	0.2 - 0.64
ENSG00000165609.8	9.14185	29	74	0.493022	0.0392436	0.28 - 0.88
ENSG00000165795.16	34.8015	82	21	0.422114	0.00346674	0.18 - 0.97
ENSG00000167969.8	15.1008	57	46	0.598908	0.0422482	0.35 - 1.02
ENSG00000168101.10	34.6201	25	78	0.523396	0.0286158	0.31 - 0.89
ENSG00000168243.6	6.03048	68	35	0.558583	0.0234075	0.31 - 1.01
ENSG00000168286.1	16.6833	71	32	0.512173	0.0100093	0.28 - 0.95
ENSG00000169727.8	17.906	83	20	0.47116	0.0126184	0.21 - 1.04
ENSG00000170498.7	0.124727	28	75	0.55256	0.0388616	0.32 - 0.94
ENSG00000171492.10	7.49599	79	24	0.439731	0.00315635	0.21 - 0.92
ENSG00000171858.13	216.963	68	35	0.533802	0.0143854	0.3 - 0.95
ENSG00000171960.6	25.0451	24	79	0.45416	0.015231	0.26 - 0.79
ENSG00000173171.10	6.06719	33	70	0.49639	0.00776436	0.3 - 0.83
ENSG00000173207.8	11.9709	25	78	0.530908	0.037697	0.31 - 0.92
ENSG00000173465.3	7.44521	63	40	0.543268	0.0149329	0.31 - 0.94
ENSG00000174721.9	6.62138	29	74	0.474039	0.0108525	0.28 - 0.8
ENSG00000177600.4	264.101	38	65	0.593475	0.0465726	0.36 - 0.99
ENSG00000177954.7	497.925	44	59	0.55465	0.0245214	0.33 - 0.92
ENSG00000179115.6	32.9166	47	56	0.565234	0.024338	0.34 - 0.94
ENSG00000181938.9	3.84342	25	78	0.50222	0.0298591	0.29 - 0.87
ENSG00000184162.10	15.1669	31	72	0.521954	0.0157546	0.31 - 0.87
ENSG00000189343.6	19.2074	28	75	0.532552	0.0336203	0.31 - 0.91
ENSG00000196372.8	9.08942	21	82	0.459013	0.0397086	0.25 - 0.84
ENSG00000197756.5	95.5482	43	60	0.511799	0.0101184	0.31 - 0.85
ENSG00000198860.7	27.4003	21	82	0.354715	0.00292421	0.2 - 0.62
ENSG00000204227.4	39.1257	60	43	0.536937	0.0123426	0.31 - 0.93
ENSG00000204308.6	51.6454	47	56	0.500744	0.00727082	0.3 - 0.84
ENSG00000204310.6	26.4787	80	23	0.546332	0.0334216	0.28 - 1.08
ENSG00000204392.6	58.5182	39	64	0.593438	0.0451698	0.36 - 0.99
ENSG00000204628.7	148.534	60	43	0.54609	0.0165822	0.31 - 0.96
ENSG00000205664.6	1.06205	25	78	0.504086	0.0398239	0.29 - 0.89
ENSG00000213160.5	3.773	74	29	0.563144	0.0359501	0.3 - 1.07
ENSG00000226950.2	16.2938	61	42	0.55504	0.0189422	0.32 - 0.97
ENSG00000229117.4	339.692	27	76	0.560798	0.0469163	0.33 - 0.96
ENSG00000231500.2	421.217	70	33	0.568535	0.0327078	0.31 - 1.05
ENSG00000231789.2	1.48873	53	50	0.588066	0.0330908	0.35 - 1
ENSG00000232807.2	0.585081	40	63	0.606649	0.0493795	0.36 - 1.01
ENSG00000235919.3	1.70234	63	40	0.584558	0.0331401	0.34 - 0.99
ENSG00000243445.1	1.45929	47	56	0.524258	0.0128837	0.31 - 0.87
ENSG00000250966.2	2.15755	22	81	0.503811	0.0294904	0.29 - 0.87
ENSG00000254772.5	0.178334	47	56	0.609515	0.0459989	0.36 - 1.03
ENSG00000255320.1	1.38104	77	26	0.52906	0.0208798	0.27 - 1.03
ENSG00000260260.1	27.9688	38	65	0.580316	0.0398539	0.35 - 0.97
ENSG00000262049.1	2.33436	45	58	0.54399	0.0157129	0.33 - 0.91
ENSG00000262814.2	21.609	24	79	0.538428	0.0380054	0.31 - 0.92
ENSG00000266402.2	5.40923	23	80	0.487225	0.0316047	0.28 - 0.85
ENSG00000272931.1	0.246219	78	25	0.459486	0.00328111	0.24 - 0.89
